# Supplementary material for: The Brain–Heart Axis: An Umbrella Review on Impact of Psychiatric Disease on Incidence, Management, and Outlook of Cardiovascular Disease
Source: Life (Basel). 2024 Jul 23;14(8):919. doi: 10.3390/life14080919 (PMC11355298; doi:10.3390/life14080919)
Supplement: Supplementary file 1 [file life-14-00919-s001.zip]

Archive with 1 entries (1 files):
- life-3066285-supplementary.pdf
